# Supplementary material for: MethPat: a tool for the analysis and visualisation of complex methylation patterns obtained by massively parallel sequencing
Source: BMC Bioinformatics. 2016 Feb 24;17:98. doi: 10.1186/s12859-016-0950-8 (PMC4765133; doi:10.1186/s12859-016-0950-8)
Supplement: Additional file 5: Table S2. — Bisulfite PCR primers used in this study. (XLS 15 kb) [file 12859_2016_950_MOESM5_ESM.xls]

## Sheet: Supplementary Table 2
Supplementary Table 2. Bisulfite PCR primers used in this study.
Primer name	Primer sequence	Primer Tm
h19_plus_F	TCGTCGGCAGCGTCAGATGTGTATAAGAGACAGGTTTGTATTATTTTTTTTTTTGAGAGTTTATTT	60.2
h19_plus_R	GTCTCGTGGGCTCGGAGATGTGTATAAGAGACAGATACRAAAAAAACCCACAATAAACTTAATA	59.8-61
mest_plus_F	TCGTCGGCAGCGTCAGATGTGTATAAGAGACAGGGTTTTGTTTTTTTAATTGTGTTTATTGTTT	60.2
mest_plus_R	GTCTCGTGGGCTCGGAGATGTGTATAAGAGACAGTAACCACTATAACCAAAATTACACAAAA	59.9
xist_plus_F	TCGTCGGCAGCGTCAGATGTGTATAAGAGACAGGTAGTAATTTAGTATTGTTTATTTTATTTTTTT	59
xist_plus_R	GTCTCGTGGGCTCGGAGATGTGTATAAGAGACAGATAACRAACCTCTTTATCTTTACTATATA	59.2-60.5
runx3_plus_F	TCGTCGGCAGCGTCAGATGTGTATAAGAGACAGTTTAGAYGTTYGGAGTTTTAGGGT	58.3-62
runx3_plus_R	GTCTCGTGGGCTCGGAGATGTGTATAAGAGACAGCRACAACCCCAACTTCCTCTA	59.5-61.2
rarb_plus_F	TCGTCGGCAGCGTCAGATGTGTATAAGAGACAGAATTTTTTTATGYGAGTTGTTTGAGGAT	59.9-61.5
rarb_plus_R	GTCTCGTGGGCTCGGAGATGTGTATAAGAGACAGCTCCTTCCAAATAAATACTTACAAAAAA	59.9
mlh1_plus_F	TCGTCGGCAGCGTCAGATGTGTATAAGAGACAGYGGGAGGTTATAAGAGTAGGGTT	60.9-62.9
mlh1_plus_R	GTCTCGTGGGCTCGGAGATGTGTATAAGAGACAGATACRAAATATCCAACCAATAAAAACAAAA	59.8-61
rassf1a_plus_F	TCGTCGGCAGCGTCAGATGTGTATAAGAGACAGGTTTTYGTAGTTTAATGAGTTTAGGTTTT	60.5-62.1
rassf1a_plus_R	GTCTCGTGGGCTCGGAGATGTGTATAAGAGACAGAATCCCTACACCCAAATTTCCATTA	60.9
apc_plus_F	TCGTCGGCAGCGTCAGATGTGTATAAGAGACAGGAGAGAGAAGTAGTTGTGTAAT	60.3
apc_plus_R	GTCTCGTGGGCTCGGAGATGTGTATAAGAGACAGCATTCTATCTCCAATAACACCCTAA	60.9
cdkn2a_plus_F	TCGTCGGCAGCGTCAGATGTGTATAAGAGACAGATTTTGTTTTTTAAATTTTTTGGAGGGAT	59.2
cdkn2a_plus_R	GTCTCGTGGGCTCGGAGATGTGTATAAGAGACAGCCCAACCTAAAACRACTTCAAAAATA	60.1-61.7
dapk1_p1_plus_F	TCGTCGGCAGCGTCAGATGTGTATAAGAGACAGTTTYGGAGTGTGAGGAGGATAGT	60.9-62.9
dapk1_p1_plus_R	GTCTCGTGGGCTCGGAGATGTGTATAAGAGACAGRACRACRAAAACACAACTAAAAAATAAATA	58.5-62.6
dapk1_p2_plus_F	TCGTCGGCAGCGTCAGATGTGTATAAGAGACAGYGGAGGGATYGGGGAGTTTTT	62.1-65.5
dapk1_p2_plus_R	GTCTCGTGGGCTCGGAGATGTGTATAAGAGACAGCCRCCTTAACCTTCCCAATTA	63.6-65.2
dapk1_i1_plus_F	TCGTCGGCAGCGTCAGATGTGTATAAGAGACAGGGAGGYGGGGAGGTTAGTTAT	61.2-63.2
dapk1_i1_plus_R	GTCTCGTGGGCTCGGAGATGTGTATAAGAGACAGAAATAAAAAAAAACACCCTTTATTAAAACTAA	59.8
gstp1_plus_F	TCGTCGGCAGCGTCAGATGTGTATAAGAGACAGTTTGGGAAAGAGGGAAAGGTTTTT	60.3
gstp1_plus_R	GTCTCGTGGGCTCGGAGATGTGTATAAGAGACAGRCRACCTCCRAACCTTATAAAAATAA	58.4-62.9
cdh1_snp_plus_F	TCGTCGGCAGCGTCAGATGTGTATAAGAGACAGATTTTAGTAATTTTAGGTTAGAGGGTT	59.2
cdh1_snp_plus_R	GTCTCGTGGGCTCGGAGATGTGTATAAGAGACAGAAAAATAAATACRTAACTACAACCAAATAAA	59-60.2
cdh1_3ê_plus_F	TCGTCGGCAGCGTCAGATGTGTATAAGAGACAGGTYGGAATTGTAAAGTATTTGTGAGT	60.1-61.7
cdh1_3ê_plus_R	GTCTCGTGGGCTCGGAGATGTGTATAAGAGACAGATCAAAAAATCCRAAATACCTACAACAA	59.5-61.5
brca1_plus_F	TCGTCGGCAGCGTCAGATGTGTATAAGAGACAGTTTAGTTATTTGAGAAATTTTATAGTTTGTT	59
brca1_plus_R	GTCTCGTGGGCTCGGAGATGTGTATAAGAGACAGAATTTCRTATTCTAAAAAACTACTACTTAA	58.5-59.8
AluSx_1_plus_F	TCGTCGGCAGCGTCAGATGTGTATAAGAGACAGAGATTAGTTTGGTTAATATGGTGAAATT	59.9
AluSx_1_plus_R	GTCTCGTGGGCTCGGAGATGTGTATAAGAGACAGCTCTATCRCCCAAACTAAAATACAATA	60.8-62.1
AluSx_2_plus_F	TCGTCGGCAGCGTCAGATGTGTATAAGAGACAGGTTTGTAATTTTAGTATTTTGGGAGGT	60.8
AluSx_2_plus_R	GTCTCGTGGGCTCGGAGATGTGTATAAGAGACAGAACCTCCCRAATAACTAAAACTACAA	60.1-61.7
L1ME_ORF2_1_plus_F	TCGTCGGCAGCGTCAGATGTGTATAAGAGACAGATGATAAAAGGGTTAATTTATTAGAAAGAT	59.8
L1ME_ORF2_1_plus_R	GTCTCGTGGGCTCGGAGATGTGTATAAGAGACAGCTATCTAATTATTCTRTCAATTACTAAAAA	58.5-59.8
L1ME_ORF2_2_plus_F	TCGTCGGCAGCGTCAGATGTGTATAAGAGACAGGATTGATAAAGAAGAAAATAGATAAGATAT	59.8
L1ME_ORF2_2_plus_R	GTCTCGTGGGCTCGGAGATGTGTATAAGAGACAGCTATTCAAATTTTCTATTTCTTTTTAAATCAA	59.8
foxe3_1_F	TCGTCGGCAGCGTCAGATGTGTATAAGAGACAGGTTYGYGTAAGTGGTAGAATAGTATT	60.1-62.9
foxe3_1_R	GTCTCGTGGGCTCGGAGATGTGTATAAGAGACAGAAATCCAACRTCCAATAATTACCCTTA	60.5-62.1
foxe3_2_F	TCGTCGGCAGCGTCAGATGTGTATAAGAGACAGTTTTGGGGAGGTTTATTTGAGGT	59.2
foxe3_2_R	GTCTCGTGGGCTCGGAGATGTGTATAAGAGACAGAACRCAAAATATACTCCAAACCAAAATA	59.9-61.5
foxp3_1_plus_F	TCGTCGGCAGCGTCAGATGTGTATAAGAGACAGTTTGGGTTTAGGGTTTTATTTGTAGT	59.2
foxp3_1_plus_R	GTCTCGTGGGCTCGGAGATGTGTATAAGAGACAGACCCAAAACCTCAAACCTACTAAA	60.3
foxp3_2_plus_F	TCGTCGGCAGCGTCAGATGTGTATAAGAGACAGTTTTTGGGGATGGGTTAAGGGTT	60.9
foxp3_2_plus_R	GTCTCGTGGGCTCGGAGATGTGTATAAGAGACAGCAACCAATACCTACTTTAACCAAAAA	60.1
tlx3_1_plus_F	TCGTCGGCAGCGTCAGATGTGTATAAGAGACAGTTYGGTTTAAGAAAGATGATATAGAGTT	59.9-61.5
tlx3_1_plus_R	GTCTCGTGGGCTCGGAGATGTGTATAAGAGACAGTCCATCCTAAACRAACRAAAAAACTAA	59.2-62.1
tlx3_2_plus_F	TCGTCGGCAGCGTCAGATGTGTATAAGAGACAGGGYGTTAGTTATTTGGGAGGGTTT	59.2-60.9
tlx3_2_plus_R	GTCTCGTGGGCTCGGAGATGTGTATAAGAGACAGAACRCTAAACTCAAATTCACACTATAAA	59.5-61.5
uniq_noCG_1_plus_F	TCGTCGGCAGCGTCAGATGTGTATAAGAGACAGGAGTTATGTAGTTTTAGTTAGAAGTTT	59.2
uniq_noCG_1_plus_R	GTCTCGTGGGCTCGGAGATGTGTATAAGAGACAGAAATCTAAATTTTAACACCTAAAACTATTTTAA	59.8
uniq_noCG_2_plus_F	TCGTCGGCAGCGTCAGATGTGTATAAGAGACAGATATGAAAGGTTGGTTTTATTGTTGAAT	59.9
uniq_noCG_2_plus_R	GTCTCGTGGGCTCGGAGATGTGTATAAGAGACAGAAAATAAACTTAATAACTCTACTCTTATATA	59
mgmt_1_plus_F	TCGTCGGCAGCGTCAGATGTGTATAAGAGACAGGTTGAGTTAGGTTTTGGTAGTGTT	60.3
mgmt_1_plus_R	GTCTCGTGGGCTCGGAGATGTGTATAAGAGACAGCTAATACCRCTCCCCTAATCAAAA	60.3-62
mgmt_2_plus_F	TCGTCGGCAGCGTCAGATGTGTATAAGAGACAGGTGGTAGTTTYGAGTGGTTTTGT	59.2-60.9
mgmt_2_plus_R	GTCTCGTGGGCTCGGAGATGTGTATAAGAGACAGAACTAAACAACACCTAAAAAACACTTAA	59.9
mito_1_plus_F	TCGTCGGCAGCGTCAGATGTGTATAAGAGACAGTATTTATTTTTAATAGTATATAGTATATAAAGTT	58.5
mito_1_plus_R	GTCTCGTGGGCTCGGAGATGTGTATAAGAGACAGACTTTAACTACCCCCAAATATTATAA	58.4
mito_2_plus_F	TCGTCGGCAGCGTCAGATGTGTATAAGAGACAGATGATTTTTAATAGGGGTTTTTTTAGTTT	59.2
mito_2_plus_R	GTCTCGTGGGCTCGGAGATGTGTATAAGAGACAGCRTATCRAAAACCTTTTTAAACAAATAATA	58.5-61
