# Supplementary material for: MethPat: a tool for the analysis and visualisation of complex methylation patterns obtained by massively parallel sequencing
Source: BMC Bioinformatics. 2016 Feb 24;17:98. doi: 10.1186/s12859-016-0950-8 (PMC4765133; doi:10.1186/s12859-016-0950-8)
Supplement: Additional file 8: Table S1. — Human Samples used in this study. (XLS 8 kb) [file 12859_2016_950_MOESM8_ESM.xls]

## Sheet: Supplementary Table 1
Supplementary Table 1. Human Samples used in this study.
Sample Name	Description
12A-CD19	Normal Fluorescent Activated Cell Sorted (FACS) CD19 positive bone marrow cells from individual 12A
12A-CD33	Normal Fluorescent Activated Cell Sorted (FACS) CD33 positive bone marrow cells from individual 12A
12A-CD34	Normal Fluorescent Activated Cell Sorted (FACS) CD34 positive bone marrow cells from individual 12A
12A-CD45	Normal Fluorescent Activated Cell Sorted (FACS) CD45 positive bone marrow cells from individual 12A
293	HEK-293 embryonic kidney cell line. ATCC CRL1573
40424	Normal fibroblast cell line
6-MDA453	MDA-MB-453 metastatic breast cancer cell line. ATCC HTB-131
6C-CD19	Normal Fluorescent Activated Cell Sorted (FACS) CD19 positive bone marrow cells from individual 6C
6C-CD33	Normal Fluorescent Activated Cell Sorted (FACS) CD33 positive bone marrow cells from individual 6C
6C-CD34	Normal Fluorescent Activated Cell Sorted (FACS) CD34 positive bone marrow cells from individual 6C
6C-CD45	Normal Fluorescent Activated Cell Sorted (FACS) CD45 positive bone marrow cells from individual 6C
910046	Normal fibroblast cell line
9A-CD19	Normal Fluorescent Activated Cell Sorted (FACS) CD19 positive bone marrow cells from individual 9A
9A-CD33	Normal Fluorescent Activated Cell Sorted (FACS) CD33 positive bone marrow cells from individual 9A
9A-CD34	Normal Fluorescent Activated Cell Sorted (FACS) CD34 positive bone marrow cells from individual 9A
9A-CD45	Normal Fluorescent Activated Cell Sorted (FACS) CD45 positive bone marrow cells from individual 9A
9A-Whole-Blood	Whole blood sample from individual 9A
BRL	Normal lymphoblast cell line.
CaCo	Caco2 Colon cancer cell line. ATCC HTB37
DG75	Lymphoblast cancer cell line. ATCC CRL-2625
HELA	Cancer cell line. ATCC CCL-2
HEPG2	Liver cancer cell line. ATCC HB-8065
HT1080	Cancer cell line. ATCC CCL121
HTB22-Col	MCF7 breast cancer cell line. ATCC HTB22
JWL	Normal lymphoblast cell line.
K562	CML cancer cell line. ATCC CCL-243
MCF7	Breast cancer cell line. ATCC HTB22
MB231BAG	Breast cancer cell line. ATCC HTB-26
NALM6	Leukaemia cell line. ACC 128
NCCIT	Embryonic carcinoma cell line. ATCC CRL-2073
OVCAR8	Cancer cell line
SKNAS	Neuroblastoma cancer cell line. ATCC CRL2137
U231	Cancer cell line
