# Supplementary material for: MethPat: a tool for the analysis and visualisation of complex methylation patterns obtained by massively parallel sequencing
Source: BMC Bioinformatics. 2016 Feb 24;17:98. doi: 10.1186/s12859-016-0950-8 (PMC4765133; doi:10.1186/s12859-016-0950-8)
Supplement: Additional file 9: Table S3. — Amplicon details required for Methpat input (hg19 coordinates). (XLS 9 kb) [file 12859_2016_950_MOESM9_ESM.xls]

## Sheet: Supplementary Table 3
Supplementary Table 3. Amplicon details required for Methpat input (hg19 coordinates)
Chromosome	Start	End	Amplicon Name	Amplicon Size	Forward Primer Length	Reverse Primer Length
chrM	9252	9451	mito_1	200	29	30
chrM	16290	16486	mito_2	197	34	26
chr11	2017873	2018050	H19	178	33	30
chr7	130131098	130131299	MEST	202	31	28
chr1	25256022	25256153	RUNX3	132	24	21
chr3	25469822	25469959	RARB	138	30	28
chr3	37034573	37034734	MLH1	162	23	30
chr3	50378200	50378398	RASSF1A	199	29	25
chr5	112073447	112073596	APC	150	23	25
chr9	21974960	21975097	CDKN2A	138	29	26
chr9	90112783	90112938	DAPK1_p1	156	23	30
chr9	90112991	90113144	DAPK1_p2	154	22	21
chr9	90113588	90113759	DAPK1_i1	172	21	30
chr11	67351064	67351273	GSTP1	210	24	26
chr16	68771006	68771197	CDH1_snp	192	27	34
chr16	68771201	68771385	CDH1_3’	185	26	28
chr17	41277330	41277493	BRCA1	164	31	30
chr1	47882887	47883057	FOXE3_2	171	23	28
chrX	49114734	49114876	FOXP3_1	143	26	24
chrX	49114899	49115091	FOXP3_2	193	23	26
chr5	170736214	170736374	TLX3_1	161	28	27
chr5	170736487	170736620	TLX3_2	134	24	28
chr5	170726556	170726719	NoCG_1	164	27	30
chr5	170726957	170727109	NoCG_2	153	28	30
chr10	131264788	131264935	MGMT_1	148	24	24
chr10	131265616	131265740	MGMT_2	125	23	28
chr4	154710460	154710544	mandatory1	85	24	20
chr1	110052409	110052486	mandatory2	78	20	24
chr4	7526639	7526703	mandatory3	65	25	25
chr2	164593225	164593299	mandatory4	75	25	28
chr2	9518296	9518358	mandatory5	63	26	26
chr17	80709100	80709203	mandatory6	104	23	19
chr3	142837969	142838050	mandatory7	82	24	21
chr7	140218100	140218192	mandatory8	93	26	25
chr7	26206542	26206614	mandatory9	73	28	26
chr7	3025554	3025664	mandatory10	111	23	22
chr7	138229946	138230021	mandatory11	76	30	23
chr2	42275714	42275789	mandatory12	76	19	27
chr15	100249155	100249220	mandatory13	66	27	28
chr4	147557821	147557938	mandatory14	118	30	27
chr17	75369174	75369252	mandatory15	79	22	19
chr7	93520244	93520332	mandatory16	89	29	24
